# Supplementary material for: Untargeted Sweat Metabolomics and Targeted Plasma Amino Acid Profiling Reveal Dynamic Metabolic Remodeling During Conditioning in Yili Horses
Source: Biology (Basel). 2026 Jun 28;15(13):1033. doi: 10.3390/biology15131033 (PMC13359863; doi:10.3390/biology15131033)
Supplement: Supplementary file 1 [file biology-15-01033-s001.zip]

Archive with 1 entries (1 files):
- biology-4365063-supplementary.pdf
